# Supplementary material for: Quantitative trait locus mapping of osmotic stress response in the fungal wheat pathogen Zymoseptoria tritici
Source: G3 (Bethesda). 2023 Sep 29;13(12):jkad226. doi: 10.1093/g3journal/jkad226 (PMC10700024; doi:10.1093/g3journal/jkad226)
Supplement: jkad226_Supplementary_Data [file jkad226_supplementary_data.zip]

Archive with 6 entries (6 files):
- Figure_S1_G3-2023-404429.pdf
- Figure_S2_G3-2023-404429.pdf
- Figure_S3_G3-2023-404429.pdf
- Figure_S4_G3-2023-404429.pdf
- Supplemental_Material_Legends_G3-2023-404429.docx
- Supplemental_Tables_G3-2023-404429.xlsx
